# Supplementary material for: Developmental Neurotoxicity of Trichlorfon in Zebrafish Larvae
Source: Int J Mol Sci. 2023 Jul 4;24(13):11099. doi: 10.3390/ijms241311099 (PMC10342510; doi:10.3390/ijms241311099)
Supplement: Supplementary file 1 [file ijms-24-11099-s001.zip]

Archive with 1 entries (1 files):
- ijms-2481919-supplementary.pdf
